# Supplementary material for: Practice change toward better adherence to evidence-based treatment of early dental decay in the National Dental PBRN
Source: Implement Sci. 2014 Dec 2;9:177. doi: 10.1186/s13012-014-0177-x (PMC4260248; doi:10.1186/s13012-014-0177-x)
Supplement: Additional file 1: — Technical appendix. The following file contains additional information regarding how the final analytic dataset was defined and the final empirical models developed. It contains three tables, and a brief description of each table is provided. Table S1. Description of diagnostic and treatment codes used in the study. Table S2. Logistic regression models of restoration probability. Table S3. Logistic regression models of restoration probability among non-attendees. [file 13012_2014_177_MOESM1_ESM.xlsx]

## Sheet: Table_A1_Codes
	Category	Codes with HPDG	ADA Treatment Code	Description
	Finding Codes	F80	NONE	Enamel Caries, Outer Half (E1)
		F81	NONE	Enamel Caries, Inner Half (E2)
		F82	NONE	Dentin Caries, Outer Third (D1)
		F83	NONE	Dentin Caries, Middle Third (D2)
		F84	NONE	Dentin Caries, Inner Third (D3)
		F892	NONE	Tooth Needing Routine Sealant
		F893	NONE	Tooth Needing Sealant W/Enamopla
	Flouride	1203	D1203	Fluoride-Topical Child
		1204	D1204	Fluoride-Topical Adult
		1207	D1203	Fluoride Gel
		1208	D1203	Rx Fluoride Supp
		1211	D1206	Fluoride Varnish-Adult
		5986	D5986	Fluoride Gel Carrier
	Remineralization	REMIN-F	NONE	Remin-Final Visit
		REMIN-I	NONE	Remin-Initial
		REMIN-R	NONE	Remin-Interim Visits
	Restoration	1351	D1351	Sealant Per Tooth
		2140	D2140	Amalgam-1 Surface
		2140A	D2999	Remove Overhang
		2150	D2150	Amalgam-2 Surface
		2160	D2160	Amalgam-3 Surface
		2161	D2161	Amalgam-4 Surface
		2330	D2330	Composite-1 Surface Anterior
		2331	D2331	Composite-2 Surface Anterior
		2332	D2332	Composite-3 Surface Anterior
		2335	D2335	Composite-4+Surface Anterior
		2335I	D2335	Composite- Anterior w/ Incisal Angle
		2380	D2391	Composite-1 Surf Posterior/Primary
		2381	D2392	Composite-2 Surface Posterior/Primary
		2382	D2393	Composite-3+ Surface Posterior/Primary
		2385	D2391	Comp-1 Surf Posterior/Permanent
		2390	D2390	Resin-based Composite Crown, Anterior
		2391	D2391	Resin-based Composite-1 Surface-Posterio
		2392	D2392	Resin-based Composite-2 Surf-Posterior
		2393	D2393	Resin-based Composite-3 Surf-Posterior
		2930	D2930	Crown-Stainless Steel-Primary
		2931	D2931	Crown-Stainless Steel-Permanent
		2932	D2932	Crown-Resin Prefabricated
		2933	D2933	Crown-Resin Prefabricated Window
		2960C	D2960	Resin Veneer (Chairside) Covered
		2960F	D2960	Resin Veneer (Chairside)

## Sheet: Table_A2_Model1Development
Models of Restoration probability
		Model 1			Model 2			Model 3			Model 4			Model 5			Model 6
		(Patient Demographics)			(Patient and Provider Demographics)			(DPBRN Engagement)			(Time X DPBRN Engagement)			(2008 DPBRN Conference)			(DPBRN Engagement and Conference)
		Coef	Lower 95%	Upper 95%	Coef	Lower 95%	Upper 95%	Coef	Lower 95%	Upper 95%	Coef	Lower 95%	Upper 95%	Coef	Lower 95%	Upper 95%	Coef	Lower 95%	Upper 95%
	Intercept	1.36297	1.15791	1.56802	1.24094	0.728693	1.75319	1.73886	1.28648	2.19124	2.31583	1.82757	2.80408	1.33701	1.08957	1.58445	2.31651	1.83357	2.79945
Study Year
	2005	ref			ref			ref						ref			ref
	2006	-0.0142708	-0.0828765	0.0543349	-0.0147001	-0.0832439	0.0538437	-0.014774	-0.083356	0.053808	-0.507552	-0.695551	-0.319552	-0.00597269	-0.07457	0.0626246	-0.507493	-0.696361	-0.318625
	2007	-0.210836	-0.276419	-0.145253	-0.21129	-0.276796	-0.145785	-0.211332	-0.276862	-0.145802	-0.924758	-1.10884	-0.740678	-0.204158	-0.269697	-0.138619	-0.924678	-1.10951	-0.739846
	2008	-0.315384	-0.378535	-0.252233	-0.315628	-0.378718	-0.252537	-0.31571	-0.378825	-0.252594	-0.642204	-0.830001	-0.454407	-0.177324	-0.257286	-0.0973618	-0.603026	-0.798488	-0.407565
	2009	-0.881293	-0.941422	-0.821164	-0.881468	-0.941521	-0.821415	-0.881551	-0.941632	-0.821471	-1.45149	-1.62629	-1.27669	-0.657772	-0.757385	-0.558158	-1.38542	-1.58044	-1.1904
	2010	-1.30794	-1.36631	-1.24956	-1.30787	-1.36618	-1.24955	-1.30791	-1.36625	-1.24957	-1.93236	-2.10407	-1.76065	-1.08247	-1.18107	-0.983863	-1.86635	-2.05878	-1.67391
	2011	-1.51988	-1.57773	-1.46202	-1.51999	-1.57778	-1.4622	-1.52003	-1.57785	-1.46221	-2.24122	-2.41191	-2.07053	-1.29311	-1.39145	-1.19477	-2.17519	-2.36657	-1.98381
Age								ref
	<18	-0.225614	-0.261785	-0.189443	-0.225728	-0.261894	-0.189561	-0.225915	-0.262087	-0.189743	-0.230269	-0.266551	-0.193987	-0.2261	-0.262285	-0.189916	-0.231132	-0.267435	-0.19483
	18-39	0.307631	0.261288	0.353974	ref			ref						ref			ref
	40-50	0.529355	0.478519	0.580192	0.306935	0.260603	0.353267	0.307051	0.260708	0.353394	0.309003	0.262497	0.355508	0.305692	0.259285	0.352099	0.307063	0.260536	0.353589
	51-64	0.504366	0.43441	0.574322	0.528967	0.478144	0.57979	0.529229	0.478395	0.580063	0.533947	0.482948	0.584946	0.530452	0.479534	0.581369	0.532827	0.48181	0.583844
	65-84	0.286591	0.146977	0.426205	0.504165	0.434208	0.574122	0.504583	0.434611	0.574554	0.50779	0.437666	0.577914	0.505771	0.43568	0.575863	0.507984	0.437841	0.578127
	85+	0.286539	(0.147 0.427)		0.28633	0.146992	0.425668	0.287006	0.147548	0.426464	0.29741	0.157381	0.43744	0.285816	0.146058	0.425574	0.290845	0.151002	0.430687
Co-Occuring Findings+
	Number of other Enamal Findings	0.0108271	0.00745487	0.0141993	0.0108361	0.00746401	0.0142083	0.0108439	0.00747166	0.0142161	0.011481	0.00809979	0.0148623	0.0107233	0.00734566	0.0141009	0.0113781	0.00799498	0.0147611
	Number of other Dentin Findings	0.0488385	0.0191911	0.078486	0.0489529	0.019304	0.0786018	0.0487501	0.0191001	0.0784002	0.044169	0.0144293	0.0739087	0.05002	0.0203578	0.0796821	0.0443516	0.0145898	0.0741134
	Number of other Sealants with damage	0.426743	0.377396	0.476089	0.427098	0.377753	0.476442	0.42699	0.377647	0.476333	0.42671	0.377232	0.476188	0.429856	0.380383	0.479329	0.428875	0.379326	0.478425
Provider Factors
	Sex&				0.103896	-0.344528	0.552319
	Total Years Practicing&				-0.0100772	-0.0494308	0.0292765
	Years Practicing at HPDG&				0.0106781	-0.0332841	0.0546403
DPBRN Engagement Level
	No Involvement (N=6)							ref			ref						ref
	Surveys Only (N=4)							-0.286397	-0.99	0.417	-0.73702	-1.49491	0.0208718				-0.737255	-1.49439	0.0198805
	x2006										0.101521	-0.191436	0.394479				0.101238	-0.19353	0.396006
	x2007										0.206639	-0.0800491	0.493326				0.2064	-0.0819708	0.494772
	x2008										0.205753	-0.0857465	0.497253				0.206331	-0.0870636	0.499726
	x2009										0.705989	0.425295	0.986683				0.705637	0.423402	0.987872
	x2010										0.65075	0.382863	0.918637				0.650454	0.380742	0.920165
	x2011										0.560592	0.292709	0.828475				0.560447	0.290851	0.830043
	Surveys & Studies (N=11)							-0.608872	-1.156	-0.058	-1.17295	-1.77579	-0.570106				-1.34528	-1.97352	-0.717031
	x2006										0.572436	0.345143	0.79973				0.567151	0.338273	0.79603
	x2007										0.868862	0.647142	1.09058				0.876824	0.653526	1.10012
	x2008										0.504139	0.283347	0.724931				0.615794	0.392348	0.839241
	x2009										0.603539	0.397065	0.810012				0.780277	0.569533	0.991022
	x2010										0.572697	0.369907	0.775488				0.747094	0.539955	0.954233
	x2011										0.516988	0.315533	0.718442				0.698141	0.492197	0.904086
	Surveys, Studies & Meetings (N=9)							-0.244232	-0.819	0.326	-1.05302	-1.67304	-0.432992				-1.13759	-1.76283	-0.512346
	x2006										0.574636	0.345374	0.803898				0.574636	0.345374	0.803898
	x2007										0.891975	0.670385	1.11356				0.891975	0.670385	1.11356
	x2008										0.38773	0.167049	0.608411				0.38773	0.167049	0.608411
	x2009										0.813591	0.605537	1.02164				0.813591	0.605537	1.02164
	x2010										0.923751	0.719677	1.12782				0.923751	0.719677	1.12782
	x2011										1.08602	0.883452	1.28858				1.08602	0.883452	1.28858
	Surveys, Studies, Meetings & Presentations (N=5)							-0.566625	-1.224	0.09	-1.2497	-1.95111	-0.54829				-1.68998	-2.58501	-0.794944
	x2006																0.755571	0.50991	1.00123
	x2007										0.755571	0.50991	1.00123				0.998242	0.762288	1.2342
	x2008										0.998242	0.762288	1.2342				0.237029	0.00193539	0.472123
	x2009										0.237029	0.00193539	0.472123				0.447782	0.227086	0.668479
	x2010										0.447782	0.227086	0.668479				0.645074	0.431742	0.858406
	x2011										0.645074	0.431742	0.858406				1.01641	0.80521	1.2276
2008 DPBRN Conference											1.01641	0.80521	1.2276
	Attendees of May 2008 Conference compared to Non-Attendees													-0.110122	-0.192388	-0.0278561	0.441293	-0.11468	0.997266
	Post May 2008 Conference (overall)													0.0596689	-0.371309	0.490647	-0.0658118	-0.150906	0.0192821
	Among 2008 conference Attendees (post conference)													-0.303835	-0.367415	-0.240255	-0.421145	-0.508134	-0.334156
Fit Statistics
	Log Liklihood	-62398.8			-62387.8			-62385.4			-62154.9			-62329.6			-62095.3
	Aikaike Information Criterion	124830			124814			124811			124398			124697			124285
	Bayesian Information Criterion	124983			124996			125002			124820			124879			124735
	Deviance	124798			124776			124771			124310			124659			124191
Footnotes
	Total Number of Findings
	. significant at .1, *significant at .05,, **significant at .01, ***significant at <.01,
	+OR compares no findings to average number among those with any findings
	&Not significant and dropped from additional models

## Sheet: Table_A3__Model1Development
Models of Restoration probability
		Model 1			Model 2			Model 3
		(Patient Demographics)			(Patient and Provider Demographics)			(Any Practictioner in Clinic attending)
		Coef	Lower 95%	Upper 95%	Coef	Lower 95%	Upper 95%	Coef	Lower 95%	Upper 95%
	Intercept	1.68709	1.26977	2.1044	1.37559	0.7567	1.99447	1.74803	1.3063	2.18977
Study Year
	2005
	2006	-0.0563497	-0.140759	0.0280598	-0.0562612	-0.140734	0.0282116	-0.0530636	-0.13788	0.031753
	2007	-0.276346	-0.357437	-0.195256	-0.276431	-0.357624	-0.195237	-0.269715	-0.351114	-0.188316
	2008	-0.171543	-0.270562	-0.0725238	-0.171642	-0.270762	-0.0725218	-0.16831	-0.267546	-0.069074
	2009	-0.668999	-0.794792	-0.543207	-0.669191	-0.795094	-0.543288	-0.664672	-0.790653	-0.538692
	2010	-1.15222	-1.27665	-1.02779	-1.15239	-1.27693	-1.02785	-1.15266	-1.27727	-1.02806
	2011	-1.43412	-1.55834	-1.3099	-1.43428	-1.55861	-1.30995	-1.43464	-1.55901	-1.31028
Age
	<18	-0.209088	-0.2545	-0.163676	-0.209082	-0.254505	-0.16366	-0.208829	-0.254244	-0.163413
	18-39
	40-50	0.349823	0.290501	0.409145	0.349853	0.290522	0.409183	0.350827	0.291509	0.410145
	51-64	0.60117	0.533537	0.668803	0.601083	0.533438	0.668728	0.601221	0.533593	0.668848
	65-84	0.555374	0.461575	0.649172	0.555266	0.461444	0.649088	0.554447	0.460608	0.648285
	85+	0.222122	0.0484913	0.395753	0.22212	0.0484451	0.395794	0.223961	0.0503213	0.397601
Co-Occuring Findings+
	Number of other Enamal Findings	0.0123137	0.00785986	0.0167675	0.012333	0.00787887	0.0167872	0.0123502	0.00789816	0.0168021
	Number of other Dentin Findings	0.0449797	0.00774345	0.082216	0.0449002	0.00765815	0.0821422	0.0465862	0.00933849	0.0838338
	Number of other Sealants with damage	0.323876	0.25438	0.393372	0.323761	0.254245	0.393276	0.326836	0.257289	0.396383
Provider Factors
	Sex&				0.0241914	-0.45776	0.506143
	Years Practicing at HPDG				-0.0100597	-0.0480323	0.0279129	-0.0101	-0.0480323	0.0279129
	Total Years Practicing				0.0259882	-0.0146888	0.0666651	0.0265854	-0.0146888	0.0666651
DPBRN Engagement Level
	No Involvement (N=6)
	Surveys Only (N=4)	-0.266158	-0.921272	0.388957	-0.274485	-0.93229	0.383321	-0.274485	-0.93229	0.383321
	Surveys & Studies (N=11)	-0.741349	-1.30340531 -	0.179293	-0.78678	-1.35061	-0.222952	-0.661642	-1.23195	-0.0913361
	Surveys, Studies & Meetings (N=9)	-0.194919	-0.758553	0.368714	-0.244165	-0.806509	0.31818	-0.244165	-0.806509	0.31818
2008 DPBRN Conference
	Post May 2008 Conference (overall)							0.0370943	-0.0896471	0.163836
	Any Clinic Providers attended 2008 Conference							-0.207703	-0.426165	0.0107599
	xPost 2008 conference							-0.144184	-0.238889	-0.0494798
Fit Statistics
	Log Liklihood	-39102.4			-39101.2			-39104.7
	Aikaike Information Criterion	78244			78248.5			78253.4
	Bayesian Information Criterion	78427.5			78458.6			78454.4
	Deviance	78204.8			78202.5			78209.4
Footnotes
	Total Number of Findings
	. significant at .1, *significant at .05,, **significant at .01, ***significant at <.01,
	+OR compares no findings to average number among those with any findings
	&Not significant and dropped from additional models
